# Supplementary material for: Cereulide and Deoxynivalenol Increase LC3 Protein Levels in HepG2 Liver Cells
Source: Toxins (Basel). 2022 Feb 18;14(2):151. doi: 10.3390/toxins14020151 (PMC8880806; doi:10.3390/toxins14020151)
Supplement: Supplementary file 1 [file toxins-14-00151-s001.zip]

Archive with 1 entries (1 files):
- toxins-1595728-supplementary.pdf
